# Supplementary material for: Evaluation of the performance of two tuberculosis interferon gamma release assays (IGRA-ELISA and T-SPOT.TB) for diagnosing Mycobacterium tuberculosis infection
Source: Data Brief. 2018 Aug 31;21:2492–5. doi: 10.1016/j.dib.2018.08.112 (PMC6288457; doi:10.1016/j.dib.2018.08.112)
Supplement: Supplementary file 2 — Supplementary material. [file mmc2.csv]

NATB (SFCs)	ATB (SFCs)
6	8
6	11
6	17
6	27
6	31
6	35
6	42
6	46
7	46
7	46
7	46
7	47
7	48
7	49
7	49
7	49
7	49
7	59
7	59
7	59
7	59
7	62
7	62
7	62
7	63
7	64
7	65
7	65
7	65
7	66
7	67
7	67
7	70
7	72
7	72
7	73
7	74
7	75
7	75
7	75
7	75
7	77
7	77
7	78
7	79
7	80
8	82
8	82
8	82
8	85
8	85
8	86
8	88
8	88
8	89
8	89
8	89
8	90
8	90
8	92
8	94
8	94
8	95
8	95
8	95
8	97
8	98
9	103
9	104
9	110
9	110
9	110
9	112
9	112
9	114
9	115
9	116
9	117
9	120
9	121
9	123
9	123
9	127
10	131
10	132
10	134
10	137
10	146
10	146
11	150
11	152
11	152
11	154
11	155
11	158
11	161
11	162
11	178
11	180
11	185
11	189
11	190
11	200
12	258
13	260
13	310
13	360
13
13
13
13
13
13
13
13
13
13
13
14
14
14
14
14
14
14
14
14
14
14
14
14
14
15
15
15
15
15
15
15
15
15
16
16
16
16
16
16
16
16
16
16
16
16
17
17
17
17
17
17
17
17
18
18
18
18
19
19
19
20
20
20
20
20
20
20
20
20
20
21
21
21
21
21
21
21
21
21
21
21
21
22
22
22
22
22
22
22
22
23
23
23
23
23
24
24
24
24
24
25
25
25
25
25
25
25
26
26
26
26
26
26
26
27
27
27
27
27
28
28
29
29
29
29
30
30
30
30
30
30
30
31
31
31
31
31
32
32
32
32
32
33
33
33
33
33
33
34
34
34
34
34
35
36
36
37
37
37
38
38
38
38
38
38
39
39
39
39
40
40
41
41
41
41
41
41
41
42
42
42
42
42
42
42
42
43
43
43
44
44
44
44
44
45
45
45
45
45
45
46
46
46
46
46
46
46
47
47
47
47
48
49
49
49
49
50
50
50
50
51
51
51
51
51
52
52
52
53
53
53
53
54
54
55
55
55
55
56
56												77
56
56
57
57
58
58
59
60
