# Supplementary material for: Evaluation of the performance of two tuberculosis interferon gamma release assays (IGRA-ELISA and T-SPOT.TB) for diagnosing Mycobacterium tuberculosis infection
Source: Data Brief. 2018 Aug 31;21:2492–5. doi: 10.1016/j.dib.2018.08.112 (PMC6288457; doi:10.1016/j.dib.2018.08.112)
Supplement: Supplementary file 3 — Supplementary material. [file mmc3.csv]

NATB (pg/mL)	ATB (pg/mL)
14.1	183.1
14.1	269.5
14.2	301.2
14.6	301.7
14.8	302.6
15.3	303.6
17.2	304.2
17.3	305.9
17.9	308.3
18	309.8
19	311
19.2	314.7
19.3	315
19.4	315.3
19.8	315.6
19.9	319.9
20	320.2
20	320.6
20.2	321.2
20.3	321.5
21	323.6
21	326.7
21.4	327.7
21.7	327.9
21.7	328
22.3	330.7
22.7	333
22.7	333.2
23.7	336.4
23.8	337.1
24.2	343.3
24.3	343.8
25.2	343.8
25.2	347.7
26.1	348.2
27.1	350.5
27.2	355.3
28.3	359.8
28.4	359.8
28.4	361.4
28.5	361.8
28.6	362
28.9	364
29.2	365.1
29.6	370.3
29.8	371.5
29.9	375.1
30	381.3
30.1	383.6
30.6	385.2
30.6	389.6
30.7	389.6
31.2	391.8
31.3	393.5
31.7	394.3
31.8	394.6
32.5	397.4
32.6	397.8
33.4	398
33.5	400
34.9	403.4
35	411.6
35.1	412.4
35.1	415.3
35.4	419.8
35.5	421.7
35.6	423.6
36	424.3
36.5	426.3
36.9	427.5
37.1	428.1
37.2	448.6
37.2	449.7
37.4	459.8
37.7	461
38.2	462.2
38.3	462.2
38.5	466.6
39.9	470.4
40	471.9
40.3	475.6
40.3	478.1
40.6	478.8
40.8	483.3
41	483.6
41	485.8
41	494.1
41.2	500.9
41.3	503.9
41.4	508.6
41.7	550.8
41.8	581.1
42.3	581.8
42.9
44.8
45
45
45
45.1
45.8
46
48.8
49
49.3
49.3
49.6
50.2
50.4
50.9
50.9
51.1
51.4
52.6
53.8
53.8
54.3
54.6
54.9
55.1
55.9
58
59.4
60
60.4
60.5
60.6
62.1
62.9
63
63.7
64.1
64.3
64.3
64.6
64.8
65.2
65.6
68.2
68.9
69.5
69.9
70
70.2
70.2
70.2
70.9
71.1
72.8
73.3
74
74.2
76
76.2
76.2
76.2
76.3
77.8
78.1
78.8
79.5
80.1
80.2
81.9
82.7
83.2
83.2
84.3
84.6
84.7
84.8
88
88.6
89.4
89.4
89.8
89.9
90
90.2
90.3
91.4
93.1
93.2
93.5
95.1
97.5
98.6
99.5
100.4
101
101.2
101.3
101.6
102.2
102.9
104.8
106.6
109.2
109.5
110.2
110.3
110.3
110.6
112.2
113.3
113.5
114
115
116.4
116.6
119.2
119.9
121.3
121.5
122
122.3
122.6
122.9
123.5
125.6
126.2
126.6
127.2
130.9
131
131.5
136.6
137.4
138.4
142
142.6
144.1
144.4
146.1
146.5
146.9
147.1
147.9
150.3
150.7
150.7
153.5
153.9
154.7
157.7
161
161.3
161.5
161.5
162.6
162.7
169.8
170.3
170.7
171.3
171.9
172
172.3
173.4
174.1
174.7
175.2
179.6
181.3
181.5
184.8
185
185.4
185.8
186.6
188.5
189.3
191.4
192.8
193.7
196.8
197
198.2
199.9
200.8
200.8
201.3
202.1
202.7
203.3
203.8
204.1
204.1
209.4
210.5
212.4
212.6
212.9
215.1
215.6
217.1
218
219.1
219.4
219.6
221.3
222.1
224.1
224.2
224.8
224.9
225.2
225.9
226.2
227
228
228.9
229.8
230.1
230.2
230.3
236.1
237.6
238.2
238.8
239
240.1
240.7
240.8
241.2
242.1
242.4
247.7
248.3
249.3
249.8
250.6
251
251
256.1
257.3
258.1
258.5
258.8
259.3
260.3
260.3
260.6
261.6
263.4
264.2
264.4
264.7
266
266.2
266.5
266.7
268.4
270.8
271
271
271.8
273.5
273.7
274.7
275.9
276.7
277.6
277.9
278.6
278.8
279
279.4
279.5
279.5
280.7
281.2
281.9
284.7
284.8
285.4
285.7
285.9
286.7
287
287.7
288.6
288.9
289
289.4
292.1
292.3
292.7
293
293.8
293.9
295
295.5
296.3
297.1
297.9
298.2
299.9
318.2
319.6
418.1
