# Supplementary material for: Evaluation of the performance of two tuberculosis interferon gamma release assays (IGRA-ELISA and T-SPOT.TB) for diagnosing Mycobacterium tuberculosis infection
Source: Data Brief. 2018 Aug 31;21:2492–5. doi: 10.1016/j.dib.2018.08.112 (PMC6288457; doi:10.1016/j.dib.2018.08.112)
Supplement: Supplementary file 4 — Supplementary material. [file mmc4.csv]

	Cutoff Value		Positive predictive value:%
	T-SPOT.TB	IGRA-ELISA	T-SPOT.TB	IGRA-ELISA
Cutoffs1	6	14	23.1	19.0
Cutoffs2	20	100	35.6	30.4
Cutoffs3	40	200	56.1	43.0
Cutoffs4	60	300	98.9	96.8
